# Supplementary material for: Factors Associated with Height-Promoting Dietary Practices Among Japanese Preschool Children: A Web-Based Cross-Sectional Study
Source: Children (Basel). 2026 Mar 12;13(3):391. doi: 10.3390/children13030391 (PMC13025173; doi:10.3390/children13030391)
Supplement: Supplementary file 1 [file children-13-00391-s001.zip › TableS1.xlsx]

## Sheet: FA
Table S1: Major food allergens: ever and current dietary avoidance by group.
		Practice group		Non-practice group
		(n = 531)		(n = 831)
Eggs	Ever avoided	53	9.98117	57	6.85921
	Currently avoiding	11	2.07156	16	1.92539
Tree nuts	Ever avoided	13	2.44821	20	2.40674
	Currently avoiding	11	2.07156	19	2.2864
Peanuts	Ever avoided	14	2.63653	18	2.16606
	Currently avoiding	10	1.88324	16	1.92539
Cow's Milk	Ever avoided	9	1.69492	12	1.44404
	Currently avoiding	2	0.376648	6	0.722022
Fish row	Ever avoided	8	1.50659	7	0.842359
	Currently avoiding	5	0.94162	5	0.601685
Wheat	Ever avoided	5	0.94162	9	1.08303
	Currently avoiding	0	0	2	0.240674
Fruits	Ever avoided	9	1.69492	2	0.240674
	Currently avoiding	6	1.12994	2	0.240674
Values are presented as n (%). Avoidance was based on a previous diagnosis of food allergy, as reported in the questionnaire. The participants were able to report more than one allergen. “Ever avoided” includes participants who were currently avoiding the allergen; therefore, “Currently avoiding” is a subset of “Ever avoided.” The participants were able to report more than one allergen.
