# Supplementary material for: Factors Associated with Height-Promoting Dietary Practices Among Japanese Preschool Children: A Web-Based Cross-Sectional Study
Source: Children (Basel). 2026 Mar 12;13(3):391. doi: 10.3390/children13030391 (PMC13025173; doi:10.3390/children13030391)
Supplement: Supplementary file 1 [file children-13-00391-s001.zip › TableS2.xlsx]

## Sheet: TableS1
Table S2: Current food intake frequency for each food group.
		Practice group		Non-practice group
		(n = 531)		(n = 831)
Grains	≥ 5 times a day	74	13.936	117	14.0794
	3-4 times a day	357	67.2316	538	64.7413
	Twice a day	63	11.8644	115	13.8387
	Once a day	35	6.59134	45	5.41516
	Rarely	2	0.376648	16	1.92539
Fish	Once a day or more	35	6.59134	33	3.97112
	4-6 days a week	93	17.5141	116	13.9591
	1-3 days a week	307	57.8154	508	61.1312
	Less than once a week	96	18.0791	174	20.9386
Meat	Once a day or more	116	21.8456	177	21.2996
	4-6 days a week	224	42.1846	344	41.3959
	1-3 days a week	157	29.5669	252	30.3249
	Less than once a week	34	6.40301	58	6.97954
Eggs	Once a day or more	59	11.1111	104	12.515
	4-6 days a week	152	28.6252	236	28.3995
	1-3 days a week	260	48.9642	378	45.4874
	Less than once a week	60	11.2994	113	13.5981
Soy	Once a day or more	59	11.1111	73	8.7846
	4-6 days a week	157	29.5669	243	29.2419
	1-3 days a week	267	50.2825	399	48.0144
	Less than once a week	48	9.03955	116	13.9591
Vegetables	≥ 3 times a day	155	29.1902	216	25.9928
	Twice a day	262	49.3409	389	46.8111
	Once a day	66	12.4294	142	17.0878
	Few times a week	22	4.14313	42	5.05415
	Rarely	26	4.89642	42	5.05415
Fruits	Twice a day or more	96	18.0791	180	21.6606
	Once a day	233	43.8795	286	34.4164
	Few times a week	153	28.8136	291	35.0181
	Rarely	49	9.22787	74	8.90493
Milk and dairy products	≥ 3 times a day	93	17.5141	88	10.5897
	Twice a day	164	30.8851	220	26.4741
	Once a day	182	34.275	316	38.0265
	Few times a week	77	14.5009	171	20.5776
	Rarely	15	2.82486	36	4.33213
Values are presented as n (%).
