# Supplementary material for: Factors Associated with Height-Promoting Dietary Practices Among Japanese Preschool Children: A Web-Based Cross-Sectional Study
Source: Children (Basel). 2026 Mar 12;13(3):391. doi: 10.3390/children13030391 (PMC13025173; doi:10.3390/children13030391)
Supplement: Supplementary file 1 [file children-13-00391-s001.zip › TableS3.xlsx]

## Sheet: 牛乳と魚の過去と現在
Table S3. Concordance between ever use for height promotion and current intake frequency meeting the cutoff of selected foods (milk/dairy products and fish)
Panel A. Number (%) of total participants (N=1362)
		Current intake frequency meets the threshold
Ever used for height promotion		Meets		Does not meet		Total
Milk and dairy products	Yes	85	6.24082	335	24.5962	420	30.837
	No	96	7.04846	846	62.1145	942	69.163
	Total	181	13.2893	1181	86.7107	1362	100
Fish	Yes	21	1.54185	118	8.66373	139	10.2056
	No	47	3.45081	1176	86.3436	1223	89.7944
	Total	68	4.99266	1294	95.0073	1362	100
Panel B. Raw percentages (%) within ever-use category
		Current intake frequency meets the threshold
Ever used for height promotion		Meets		Does not meet		Total
Milk and dairy products	Yes	85	20.2381	335	79.7619	420	100
	No	96	10.1911	846	89.8089	942	100
	Total	181	13.2893	1181	86.7107	1362	100
Fish	Yes	21	15.1079	118	84.8921	139	100
	No	47	3.84301	1176	96.157	1223	100
	Total	68	4.99266	1294	95.0073	1362	100
Concordance was summarized for milk/dairy products and fish as the key foods of interest. Ever use was defined based on the maternal report of having ever used the food with the intention of increasing the child’s height (Table 2). The current intake frequency reflects the usual intake over the past month at the time of the survey (Table 5). The cutoffs were defined as ≥2 times/day for milk, dair…
